# Supplementary material for: Genomic Architecture and Cascade Screening Gaps in Hypertrophic Cardiomyopathy: A Real-World Analysis
Source: J Clin Med. 2026 May 28;15(11):4186. doi: 10.3390/jcm15114186 (PMC13258485; doi:10.3390/jcm15114186)
Supplement: Supplementary file 1 [file jcm-15-04186-s001.zip]

Archive with 1 entries (1 files):
- jcm-4228682-supplementary.pdf
